# Supplementary material for: Finding normal-to-better neurocognitive indexes in individuals with schizotypal traits using a social role task
Source: Schizophrenia (Heidelb). 2023 Sep 29;9(1):66. doi: 10.1038/s41537-023-00394-5 (PMC10541438; doi:10.1038/s41537-023-00394-5)
Supplement: Supplementary file 2 — Supplementary Materials 2 (list of the names of social roles used and characteristics) [file 41537_2023_394_MOESM2_ESM.xlsx]

## Sheet: Sheet1
			Advantageousness (favorability) 1-extremely unfavorable; 9-extremely favorable			Ordinariness 1-extremely ordinary; 9-extremely extraordinary			Valence 1-extremely pleasant; 9-extremely unpleasant			Arousal 1-extremely aroused; 9-extremely calm
Predetermined Category		Frequency of occurrence (log)	Mean	SD	Median	Mean	SD	Median	Mean	SD	Median	Mean	SD	Median
Extraordinary favorable	Jesus	-2.09	5.78	2.5	5	7.28	2.11	8	3.94	2.38	4	5.72	2.73	5.5
Extraordinary favorable	Harry Potter	-4.68	7	2.21	8	6.74	2.66	8	3.13	2.35	2	4.03	2.46	4
Extraordinary favorable	knight	-3.34	5.72	2.37	6	6.17	2.38	7	4.1	2.09	5	4.1	2.38	4
Extraordinary favorable	Buddha	-2.94	7.17	1.68	8	6.87	2.56	8	3.37	2.19	3	6.2	2.86	7.5
Extraordinary favorable	ghostbuster	-6.58	5.03	2.37	5	6.74	2.65	8	4.58	2.14	4	4.32	2.29	4
Extraordinary favorable	samurai	-3.89	5.39	2.17	5	6.61	2.12	7	5.03	2.02	5	4.42	2.29	5
Extraordinary favorable	Peter Pan	-4.39	6.63	1.86	7	7.16	2.17	8	3.56	2.06	4	5.03	2.39	5
Extraordinary favorable	Superman	-4.03	7.32	2.04	8	6.97	2.73	8	2.9	1.85	3	4	1.98	4
Extraordinary favorable	fairy	-3.26	6.88	2.16	7	7.21	2.23	8	3.27	2.44	3	4.88	2.18	5
Extraordinary favorable	Hindu God	-5.86	6.03	2.24	6	7.06	2.4	8	4.24	2.24	5	5.64	2.43	5
Extraordinary favorable	prophet	-3.09	5.91	2.54	6	6.97	2.04	7	4.44	2.33	4.5	4.94	2.17	4.5
Extraordinary favorable	Zeus	-3.5	5.53	2.16	5	6.93	2.49	8	4.27	2.23	5	4.53	1.91	4
Extraordinary favorable	Einstein	-3.16	7.7	1.85	8	7.94	1.85	9	2.97	2.13	2	4.42	2.84	4
Extraordinary favorable	mindreader	-6.22	4.66	2.77	5	6.59	2.41	8	5.62	2.38	5	5.14	2.46	5
Extraordinary favorable	medieval king	-5.87	5.27	2.55	5	6.12	2.3	7	4.73	2.45	5	3.94	1.98	4
Extraordinary favorable	God	-1.51	5.77	3.11	7	7.67	2.29	9	4.37	2.59	5	5.03	3.18	4
Extraordinary favorable	mermaid	-4.38	5.91	2.18	6	7.38	2.03	8	3.13	2.32	2	4.25	1.88	4
Extraordinary favorable	Joan of Arc	-4.21	5.69	2.19	5.5	6.47	2.17	7	4.41	2.33	4.5	4.91	1.91	5
Extraordinary favorable	angel	-3.09	6.74	2.28	7	7.61	1.75	8	3.58	2.46	3	5.32	2.7	5
Extraordinary favorable	elf	-4.25	5.88	1.77	5	7.69	1.69	8	3.47	2.11	3	5.16	2.53	5
Extraordinary favorable	Gandhi	-2.95	7.09	2.43	8	7.13	2.28	8	2.84	2.54	2	5.13	2.97	5
Extraordinary favorable	Noah	-3.37	6	2.08	6	6.78	2.21	7.5	4.38	2.18	5	5.5	2.02	6
Extraordinary favorable	Napoleon	-3.01	4.45	2.26	5	6.72	2.46	8	5.41	2.34	5	4.86	2.49	5
Extraordinary favorable	Robin Hood	-4.12	6.32	1.92	7	6.81	1.94	7	3.13	1.61	3	4.32	1.78	4
Extraordinary favorable	Dalai Llama	-7.19	7.09	1.92	7.5	7.25	2	8	2.72	2.22	2	5.97	2.46	5.5
Extraordinary favorable	Shakespeare	-2.71	6.65	2.04	7	7.45	1.98	8	3.19	2.09	3	5.03	2.34	5
Extraordinary favorable	Hercules	-3.64	6.97	1.91	7	7.48	2.05	8	3.84	2.08	4	4.16	2.16	4
Extraordinary favorable	Ironman	-5.11	6.55	2.4	7	6.85	2.49	8	3.76	2.36	4	3.42	2.12	3
Extraordinary favorable	Santa Claus	-4.08	6.68	1.99	7	7.13	2.33	8	2.87	1.98	2	5.52	2.55	5
Extraordinary favorable	Sigmund Freud	-3.88	5.55	2.05	5	6.52	1.91	7	4.19	2.01	4	4.52	1.96	4
Extraordinary favorable	Batman	-4.24	6.93	2.38	8	7.3	2.35	8	3.77	2.65	3	3.4	2.22	3
Extraordinary favorable	Brad Pitt	-5.32	6.56	2.11	7	5.38	2.81	6.5	3.53	2.54	3	4.53	2.41	4
Extraordinary favorable	Angelina Jolie	-5.85	6.03	1.98	6	6	2.37	7	3.42	2.06	3	4.52	2.41	4
Extraordinary favorable	Stephen Hawking	-5.05	7.03	1.92	8	7.16	2.11	8	3.23	1.61	3	5	2.53	5
Extraordinary favorable	Madonna	-3.56	5.79	2.04	6	5.91	2.39	7	4.3	2.17	4	4.82	2.27	5
Extraordinary favorable	Olympic athlete	-5.53	6.81	2.05	7	6.03	2.42	7	3.63	2.12	3	3.88	2.15	4
Extraordinary favorable	Barack Obama	-4.47	6.69	2.29	7	6.03	2.76	7	4	2.78	3.5	4.41	2.54	4
Extraordinary favorable	Bill Gates	-4.53	6.64	2.34	8	6.85	2.41	8	3.58	2.53	3	5.3	2.58	5
Extraordinary favorable	Hillary Clinton	-4.75	6	2.35	6	5.67	2.39	6	4.15	2.31	4	5.18	2.14	5
Extraordinary favorable	Moses	-2.82	6.52	1.9	6	6.81	2.37	7	3.9	1.99	4	5.19	2.33	5
Extraordinary favorable	Pokemon trainer	-7.38	5.77	1.92	5.5	6.6	2.03	7	3.93	1.98	4	4.83	2.15	4.5
Extraordinary favorable	Oprah Winfrey	-4.76	5.91	2.25	6	5.81	2.48	6	4.47	2.84	4	5.56	2.08	5
Extraordinary favorable	Aladdin	-4.3	6.09	1.77	6	6.25	2.71	7	3.31	1.86	3	5.06	2.08	5
Extraordinary favorable	Bono U2	-4.32	5.61	2.16	6	5.9	2.3	6	4.32	2.36	4	4.65	2.03	5
Extraordinary favorable	Winston Churchill	-3.87	6.25	1.78	6	6.19	1.79	6	4.41	1.92	5	4.91	1.92	5
Extraordinary favorable	Jay-Z	-6.83	6.09	2.18	6.5	6.13	2.24	6.5	4.16	2.02	4	5.16	2.52	5
Extraordinary favorable	Kate Middleton	-7.25	6.35	2.04	6	5.16	2.33	5	3.52	2.23	3	6.03	2.47	7
Extraordinary favorable	Prince William	-4.43	5.6	1.9	5	5.27	2.33	6	4.5	2.26	5	5.9	2.23	6
Extraordinary favorable	Serena Williams	-6	6.09	2.04	6	6.39	2.19	7	3.91	2.11	4	4.91	2.02	5
Extraordinary favorable	Queen Elizabeth II	-4.62	5.44	2.15	5	6.44	2.31	7	4.03	2.32	4	5.66	2.31	5
Extraordinary favorable	Steve Jobs	-5.04	6.57	2.13	7.5	6.83	2.42	8	4.3	2.59	4	5.17	1.93	5
Extraordinary favorable	Pierre Trudeau	-4.87	5.74	2.14	6	6.13	2.13	6	4.58	1.93	5	5.16	2.07	5
Extraordinary favorable	Bob Marley	-4.86	6.94	1.41	7	6.61	1.98	7	3.16	1.71	3	5.68	2.43	6
Extraordinary favorable	Spiderman	-5.24	7.06	1.87	8	7.76	1.66	8	3.45	2.2	3	4.06	2.26	3
Extraordinary favorable	Che Guevara	-4.55	5.39	1.96	5	6.39	2.25	7	4.84	1.93	5	3.94	1.79	5
Extraordinary favorable	Mark Zuckerberg	-7.23	5.58	2.2	6	6.19	1.96	7	4.9	1.97	5	5.23	1.84	5
Extraordinary favorable	Charles Darwin	-4.1	6.91	2.12	7	7.09	2.01	8	3.41	2.09	3	4.84	2.17	5
Extraordinary favorable	Gulliver	-4.02	5.68	1.45	5	5.97	1.97	6	4.58	1.75	5	5.52	1.86	5
Extraordinary favorable	Cinderella	-3.92	6.56	2.17	7	6.41	2.59	7	3.44	2.26	2.5	5.41	2.2	5
Extraordinary favorable	Marilyn Monroe	-4.35	5.94	2.01	7	6.12	2.26	7	3.76	1.68	4	4.94	2.12	5
Extraordinary favorable	Princess Diana	-4.86	6.06	2.21	6	5.81	2.3	6	3.65	2.46	3	5.58	2.13	5
Extraordinary favorable	Nelson Mandela	-4.38	7.31	1.75	7.5	6.63	2.51	7.5	2.75	1.8	2	4.59	2.24	5
Extraordinary favorable	Cristiano†Ronaldo	-7.43	6.55	1.79	6	6.26	2.21	7	3.52	1.96	4	4.16	2.03	4
Extraordinary favorable	Michael Phelps	-6.5	6.35	2.07	7	6.94	2.46	8	4.03	2.27	4	4.42	2.31	4
Extraordinary favorable	Zorro	-4.82	6.06	1.82	6	6.79	2.16	7	4.39	2	4	4.73	2.27	5
Extraordinary favorable	Salvador Dali	-4.75	6.5	2.08	6.5	6.4	2.24	7	3.43	2.14	4	4.37	2.2	5
Extraordinary favorable	Cupid	-4.01	5.82	2.3	6	6.82	2.4	8	3.82	2.17	3	5.06	2.29	5
Extraordinary favorable	Bugs Bunny	-5.01	6.65	1.6	7	6.26	2.52	7	3.19	1.85	3	4.97	1.94	5
Extraordinary favorable	Uncle Sam	-4.15	5	2.37	5	5.19	2.56	6	4.74	2.45	5	5.65	2.06	5
Extraordinary favorable	wizard	-3.71	6.37	2.22	6.5	7.3	2.39	8	4.03	2.16	4.5	4.33	2.37	5
Extraordinary favorable	Three Wise Men	-4.38	5.74	1.75	5	5.58	2.25	6	4.26	2.24	5	5.77	2.23	5
Extraordinary favorable	Pied Piper	-4.78	5.48	1.42	5	5.88	2.06	5	4.27	1.33	5	5.82	1.98	5
Extraordinary favorable	army general	-5.03	4.7	2.45	5	5.17	1.93	5	5.53	2.39	6	4.97	2.33	5
Extraordinary favorable	FBI agent	-4.5	5.63	2.31	6	6.03	1.58	6	5.13	2.41	5	4.19	2.15	4
Extraordinary favorable	sultan	-3.74	5.26	2.18	5	5.68	2.34	5	4.84	2.16	5	5.35	2.56	5
Extraordinary favorable	ninja	-4.92	5.66	2.12	6	6.53	1.98	7	4.34	2.18	4	3.94	2.05	4
Extraordinary favorable	Native Indian	-5.52	5.9	1.86	5	5.2	2.02	5	4.37	1.63	5	5.3	2.12	5
Extraordinary favorable	tightrope walker	-5.28	5.58	1.8	5	6.35	2.06	7	4.48	2.13	4	4.13	2.32	3
Extraordinary favorable	Pharaoh	-4.78	5.79	2.19	6	6.72	2.23	8	5	2.36	5	5.14	2.08	5
Extraordinary favorable	satyr	-4.48	4.94	1.69	5	6.24	2.02	6	5	1.41	5	4.85	1.86	5
Extraordinary favorable	faun	-4.94	6.19	1.23	6	5.28	2.3	5	3.84	2	4	5.75	1.83	6
Extraordinary favorable	leprechaun	-5.03	5.27	2.52	5	7.4	2.01	8	4.87	2.22	5	4.33	2.02	4
Extraordinary favorable	psychic	-3.09	4.5	2.17	5	6.25	2.23	6	5.44	2.33	5	4.53	2.2	4
Extraordinary favorable	Alice in Wonderland	-4.49	6.06	2.03	6.5	6.63	2.32	7.5	3.59	1.88	4	4.81	2.25	4.5
Extraordinary unfavorable	caveman	-4.96	4.39	1.86	5	4.84	2.58	5	5.58	2	5	4.61	2.04	5
Extraordinary unfavorable	Invisible Man	-4.49	5.13	2.13	5	7.9	1.73	9	4.8	1.86	5	4.67	2.25	5
Extraordinary unfavorable	werewolf	-4.53	3.25	2.11	2	6.91	2.51	8	6.56	2.2	7	3.5	2.23	3
Extraordinary unfavorable	evil wizard	-6.03	3	2.46	2	7.25	2.38	8	7.13	2.21	8	4.03	2.52	3
Extraordinary unfavorable	alien	-2.89	4.63	2.45	5	7.34	2.25	8	6.03	2.22	6	3.75	2.33	4
Extraordinary unfavorable	centaur	-4.6	5.52	1.96	5	7.03	2.12	8	4.58	2.25	5	4.74	1.86	5
Extraordinary unfavorable	Elephant Man	-5.23	3.78	2.68	3	6.97	2.36	8	5.97	2.86	6.5	4.28	2.39	4.5
Extraordinary unfavorable	Frankenstein	-3.84	4	2.7	4	7.26	1.93	8	6.32	2.51	7	4.55	2.55	5
Extraordinary unfavorable	Hades	-4	3.25	2.44	2.5	7	2.3	8	6.63	2.42	7	3.97	2.38	4
Extraordinary unfavorable	Devil	-3.28	3.09	2.79	1.5	7.09	2.26	8	7.69	2.12	9	3.63	2.5	3
Extraordinary unfavorable	mummy	-4.01	4.81	2.77	5	6.74	2.31	8	5.74	2.85	7	4.19	2.39	3
Extraordinary unfavorable	hunchback	-4.56	3.69	2.12	3.5	5.53	2.2	6	6.28	2.16	7	5.31	1.96	5
Extraordinary unfavorable	Captain Hook	-5.4	4.04	2.08	4	6.54	2.28	7	5.25	2.27	5	4.39	1.93	4
Extraordinary unfavorable	slave	-2.61	1.91	1.78	1	5.34	2.61	6	8.19	1.35	9	3.72	2.04	4
Extraordinary unfavorable	dwarf	-3.5	4.44	1.85	5	5.91	1.86	6	4.63	1.54	5	6	1.41	5
Extraordinary unfavorable	ghost	-3.12	3.44	2.31	3	7.5	2.02	8	6.47	2.17	7	3.78	2.15	4
Extraordinary unfavorable	Dr. Jekyll	-5.38	4.61	2.17	5	6.29	2.16	7	5.32	2.27	5	5.19	2.29	5
Extraordinary unfavorable	evil clown	-6.81	2.74	2.25	2	6.23	2.38	7	7.29	2.24	8	3.55	2.08	3
Extraordinary unfavorable	jester	-4.43	5.58	1.58	6	5.58	2.08	6	4.39	1.66	4	4.73	1.97	5
Extraordinary unfavorable	vampire	-3.83	3.34	2.16	3	7.31	2.04	8	6.44	2.63	7	3.56	2.09	3
Extraordinary unfavorable	Cyclops	-4.36	4.45	2.39	5	7.24	2.18	8	6.09	2.47	7	4.33	2.13	5
Extraordinary unfavorable	The Joker	-4.67	3.83	2.57	3	6.97	2.5	8	6.13	2.75	6.5	3.6	2.14	3
Extraordinary unfavorable	Medusa	-4.15	3.48	2.77	2	7.26	2.41	8	6.35	2.83	8	3.74	2.16	4
Extraordinary unfavorable	Hitler	-2.73	2.38	2.42	1	7.66	1.98	8.5	7.97	1.94	9	2.78	2.43	1.5
Extraordinary unfavorable	alien abductee	-7.12	3.32	2.36	2	8	1.81	9	6.39	2.14	7	3.48	2.74	3
Extraordinary unfavorable	gladiator	-4.66	4.9	2.12	5	6.45	2.16	7	6.1	2.04	6	3.77	2.23	4
Extraordinary unfavorable	Grim Reaper	-5.24	3	2.58	2	6.39	2.93	8	6.55	2.94	8	3.84	2.5	3
Extraordinary unfavorable	cyborg	-4.58	4.83	1.98	5	5.97	2.34	7	4.9	1.99	5	4.47	2.1	5
Extraordinary unfavorable	zombie	-4.41	2.6	2.11	1.5	7.53	2.42	8.5	7.07	2.38	8	3.27	2.39	2
Extraordinary unfavorable	pirate	-3.72	3.81	2.16	3.5	5.94	2.02	6	6	2.42	6	4.09	1.99	4
Extraordinary unfavorable	Darth Vader	-5.07	3.88	2.57	3.5	6.44	3.04	8	6.56	2.21	7	4.09	2.63	3
Extraordinary unfavorable	witch	-3.3	3.35	2.32	3	7.29	2.1	8	6.84	2.16	7	4.42	2.39	4
Extraordinary unfavorable	Green Goblin	-6.32	3.71	2.19	4	7.03	2.24	8	6.35	2.12	7	4	1.71	4
Extraordinary unfavorable	leper	-4.19	3.28	2.53	2	6.16	2	6	6.81	2.24	7	4.66	2.06	4.5
Extraordinary unfavorable	Kim Jong II	-5.32	3.55	2.43	3	6.14	2.61	7	6.76	2.31	8	3.59	2.06	3
Extraordinary unfavorable	Joseph Stalin	-4.62	3.29	2.55	2	6.68	2.45	7	6.74	2.46	8	3.39	2.32	3
Extraordinary unfavorable	Bin Laden	-4.58	1.77	1.59	1	6.57	2.66	8	8.43	1.28	9	3.63	2.57	3
Extraordinary unfavorable	Muammar Gaddafi	-6.02	3.06	2.14	2	5.91	2.52	6	6.91	2.15	8	3.91	2.16	4
Extraordinary unfavorable	Hannibal Lecter	-5.58	2.84	2	2.5	6.44	2.66	7.5	7.13	1.93	7	3.94	2.55	3
Extraordinary unfavorable	Cruella DeVil	-7.18	3.27	1.95	2.5	6.27	1.93	6.5	7.07	1.89	8	3.9	2.04	4
Extraordinary unfavorable	Sumo Wrestler	-7.12	5.19	1.85	5	5.39	2.09	5	4.65	2.03	5	5	1.95	5
Extraordinary unfavorable	Sword Swallower	-6.75	3.94	2.1	4	6.61	1.91	7	5.84	2.34	6	3.58	1.86	4
Extraordinary unfavorable	ogre	-4.38	4.47	2.4	4.5	7.41	1.85	8	6.47	2.23	7	4.63	2.31	5
Extraordinary unfavorable	WWF Wrestler	-7.19	4.63	2.04	5	5.53	2.01	6	5.17	2.21	5	3.93	2.48	4
Extraordinary unfavorable	muscleman	-5.75	4.77	2.19	5	4.68	1.78	5	5.1	2.15	5	4.71	1.88	5
Extraordinary unfavorable	conjoined twins	-5.39	3.97	2.56	4	7.38	2.24	8	6.22	2.71	6.5	4.25	2.03	4
Extraordinary unfavorable	contortionist	-5.38	5.19	2.02	5	6	2.5	7	4.71	2.07	4	4.39	2.11	4
Extraordinary unfavorable	fire eater	-6.28	4.26	2.29	4	6.61	2.25	7	5.81	2.34	6	3.52	2.11	3
Extraordinary unfavorable	genocide victim	-7.56	1.91	1.87	1	5.91	2.53	6.5	7.47	2.58	9	2.94	1.98	3
Extraordinary unfavorable	Ted Bundy	-5.23	3.34	2.3	2	5.9	2.51	5	6.69	2.32	7	3.55	1.99	5
Extraordinary unfavorable	evil stepmother	-5.86	2.43	2.16	2	5.27	2.46	5	8.03	1.59	8.5	3.77	2.57	3
Extraordinary unfavorable	seawitch	-7.35	4.06	2.69	4	6.94	2.27	8	6.28	2.25	6.5	4.16	2.49	4
Ordinary unfavorable	beekeeper	-4.83	5.16	2.34	5	5.32	2.12	6	4.97	2.8	4	5.45	2.08	5
Ordinary unfavorable	garbage man	-5.54	4.81	2.16	5	3.13	1.72	3	6.13	1.74	6	6.5	1.9	7
Ordinary unfavorable	KKK member	-6.77	2.21	1.96	1	6.73	2.25	8	8.12	1.56	9	2.79	1.87	2
Ordinary unfavorable	terrorist	-3.16	2.21	2.36	1	6.79	2.29	7	8.27	1.74	9	2.76	2.18	2
Ordinary unfavorable	cripple	-3.96	3.53	2.5	3	5.09	2.33	5	6.84	2.1	7	5.03	2.18	5
Ordinary unfavorable	tattooed man	-5.84	4.5	2.27	5	4	2.17	4	4.87	1.93	5	4.7	2.07	4.5
Ordinary unfavorable	weed smoker	-7.62	4.59	2.45	5	3.25	2.02	3	4.75	2.58	5	5.75	2.58	6
Ordinary unfavorable	convict	-3.59	2.69	2.24	2	4.97	2.26	5	7.25	1.98	8	3.94	2.09	4
Ordinary unfavorable	abusive guard	-7.85	3.03	2.91	2	5.16	2.33	5	7.5	2.44	9	2.88	2.03	2
Ordinary unfavorable	poor child	-4.5	2.79	2.06	2	3.48	1.91	3	7.88	1.56	8	4.09	1.79	4
Ordinary unfavorable	homeless person	-6.08	3.03	2.13	2	3.48	2.14	3	7.52	1.54	8	4.67	2.34	4
Ordinary unfavorable	burglar	-4.02	2.45	1.96	2	5.06	2.16	5	7.23	2.32	8	4.19	2.4	4
Ordinary unfavorable	rioter	-5.42	3.66	1.94	3	4.56	1.81	5	5.94	2.2	7	3.94	2.15	3
Ordinary unfavorable	rebels	-3.2	4.56	2.2	4.5	4.97	2.09	5	5.91	2.28	6	4.25	2.05	4
Ordinary unfavorable	child soldier	-6.2	1.93	1.87	1	6.33	2.25	6.5	8.33	1.54	9	2.8	2.22	2
Ordinary unfavorable	amputee	-4.66	3.45	2.31	3	5.7	2.11	6	6.33	2.03	7	4.82	1.57	5
Ordinary unfavorable	anorexic	-4.38	2.59	2.31	1.5	4.84	2.36	5	7.81	1.75	8.5	3.69	2.22	3.5
Ordinary unfavorable	goth	-5.16	3.41	1.56	4	4.56	2.2	5	6.31	1.77	6	5.47	2.02	5
Ordinary unfavorable	dictator	-3.61	2.94	2.44	2	6.06	2.36	7	7.15	2.36	8	4.12	2.58	4
Ordinary unfavorable	domestically abused	-7.51	1.65	1.31	1	4.35	2.12	4	8.1	1.97	9	2.68	1.87	2
Ordinary unfavorable	computer nerd	-5.85	5.81	2.07	6	4.28	2.04	4	4.66	2.22	5	5.63	1.91	5.5
Ordinary unfavorable	protestor	-5.36	4.7	2.31	5	4.55	2.03	5	5.48	2.43	5	3.94	2.26	4
Ordinary unfavorable	obese person	-5.4	3.13	1.98	3	3.56	1.98	3	6.78	1.91	7	4.75	1.95	5
Ordinary unfavorable	starving child	-5.65	2.85	2.8	1	4.52	2.37	5	7.97	1.93	9	4	2.49	4
Ordinary unfavorable	pregnant teen	-5.97	3.06	2.2	2	4.28	1.99	4	6.63	2.2	7	4.69	2.05	4
Ordinary unfavorable	suicidal person	-5.3	2.61	2.25	1	5.55	1.77	5	7.23	2.2	8	2.68	2.04	2
Ordinary unfavorable	carjacker	-6.2	2.32	1.89	1	4.61	2.04	5	7.74	1.79	8	4.39	2.38	5
Ordinary unfavorable	neo-nazi	-6.17	2.16	1.95	1	5.97	2.29	6	8.03	1.51	9	3.38	2.3	3
Ordinary unfavorable	abused man	-6.42	2.29	1.97	2	4.9	2.43	5	8	1.44	8	3.68	1.92	3
Ordinary unfavorable	executioner	-4.07	3.2	2.52	2	6.23	2.34	6.5	7.27	2.26	9	3.8	2.43	3
Ordinary unfavorable	gangster	-4.01	3.1	1.73	3	4.43	1.85	5	6.8	1.86	7	4.2	2.14	4
Ordinary unfavorable	self-immolator	-7.53	3.84	2.38	4	6.13	2.19	6	6	2.59	6	3.94	2.25	4
Ordinary unfavorable	cleaning man	-6.23	5.63	1.85	5.5	3.13	2.27	2	4.23	2.03	5	6.83	1.66	7
Ordinary unfavorable	emo	-4.98	3.27	1.84	3	4.88	2.58	5	6.48	2.12	7	5.55	2.37	6
Ordinary unfavorable	grieving person	-5.54	3.35	2.18	3	3.77	1.91	4	7.45	1.36	8	5.42	2.16	5
Ordinary unfavorable	drunk driver	-5.06	2.06	1.82	1	4.06	2.34	4	8.42	1.23	9	3.35	2.06	3
Ordinary unfavorable	bullfighter	-4.9	4.16	2.38	4	5.81	1.91	6	6.47	2.02	7	3.69	2.07	3
Ordinary unfavorable	burn victim	-4.75	1.93	1.56	1	5.45	2.29	5	8.24	1.38	9	3.21	1.93	3
Ordinary unfavorable	Muslim extremists	-5.6	2.65	1.96	2	6.19	2.27	7	7.35	1.82	8	3.19	1.94	3
Ordinary unfavorable	pickpocket	-4.81	2.81	2.23	2	4.84	2.4	5	7.68	1.8	8	4.03	2.01	4
Ordinary unfavorable	punk	-3.92	4.23	1.91	4	4.23	2.03	5	5.74	1.86	6	5.06	1.93	5
Ordinary unfavorable	abused child	-4.78	1.94	1.77	1	5.24	2.31	5	8.27	1.28	9	3.12	2.07	3
Ordinary unfavorable	prostitute	-3.56	3.45	2.31	3	4.83	2.24	5	6.69	1.97	7	4.17	2.04	4
Ordinary unfavorable	losing boxer	-7.39	3.34	2.06	3	3.94	2.03	4	6.81	1.77	7	4.88	2.04	5
Ordinary unfavorable	heroin user	-5.73	2.34	2.04	1	5.06	2.85	5	8.03	1.51	9	4.06	2.42	3.5
Ordinary unfavorable	smoker	-3.93	2.84	2.13	2	2.87	2.26	2	6.71	2.25	7	5.74	2.18	5
Ordinary unfavorable	shoplifter	-5.1	3.31	2.33	2.5	4.09	2.43	3.5	6.59	2.54	7.5	4.63	2.04	4.5
Ordinary unfavorable	alcoholic	-3.16	2.64	2.34	2	3.88	2.2	4	7.27	2.23	8	4.55	2.37	5
Ordinary unfavorable	attacked woman	-7.17	1.9	1.47	1	4.68	2.43	5	8.55	0.93	9	3.48	2.53	2
Ordinary unfavorable	terminal patient	-5.5	2.47	2.03	2	4.56	2.34	5	7.41	2.08	8	4.59	2.2	4
Ordinary unfavorable	executed person	-6.39	3	2.7	1	5.56	2.42	6	7.41	2.17	8.5	3.5	2.29	3
Ordinary unfavorable	gang member	-4.83	2.87	2.03	2.5	4.43	2.27	4	7.5	1.59	8	3.83	2.26	3
Ordinary unfavorable	domestic abuser	-7.27	1.94	1.81	1	4.47	2.51	4	8.22	1.62	9	2.72	2.29	2
Ordinary unfavorable	gambler	-3.91	3.44	2.29	3	3.63	2.11	3	6.34	2.04	7	5	1.9	5
Ordinary unfavorable	transvestite	-4.47	4.97	2.06	5	5.53	1.98	6	4.63	1.97	5	4.67	2.12	5
Ordinary unfavorable	pubescent teen	-7.74	4.1	1.96	4	2.52	2.05	2	6.65	1.58	6	5.13	2.47	5
Ordinary unfavorable	blind	-2.65	2.8	1.95	2	5.73	2.21	6	7.27	1.84	8	5.13	1.96	5
Ordinary unfavorable	bully	-3.79	2.3	1.78	2	3.52	2.15	3	7.58	1.8	8	3.76	2.24	3
Ordinary unfavorable	child worker	-6	4.13	3.07	3	4.39	2.29	5	6.1	3.02	7	5	2.52	5
Ordinary unfavorable	murder victim	-3.99	2.13	1.91	1	5.69	2.58	6	8.25	1.65	9	2.84	2.16	2
Ordinary unfavorable	vandal	-5	3.83	1.91	4	4.33	2.01	4	6.33	2.01	6	4.43	1.98	4
Ordinary unfavorable	chauffeur	-3.87	5.48	2.11	6	3.29	1.88	3	4.55	1.8	5	6.77	1.52	7
Ordinary unfavorable	hillbilly	-4.65	4.1	1.84	4.5	4.03	1.96	4.5	5.47	1.94	6	5.7	2.02	5
Ordinary unfavorable	plowman	-5.14	4.94	1.85	5	3.67	2.26	4	5.15	1.46	5	6.36	1.8	7
Ordinary unfavorable	nomad	-4.29	5.13	2.46	5	5.23	2.12	5	4.81	2.21	5	5.61	1.91	5
Ordinary unfavorable	window washer	-5.75	4.9	2.02	5	3	1.95	2	5.3	1.78	5	6.47	1.76	7
Ordinary unfavorable	rapper	-4.87	5.52	2.16	6	5.03	2.08	6	4.45	1.9	5	4.24	1.57	5
Ordinary unfavorable	showgirl	-4.15	4.84	2.25	5	4.35	2.03	4	4.48	2.08	5	4.68	2.04	5
Ordinary unfavorable	plumber	-4.15	5.6	1.75	5.5	3.57	1.81	4	4.77	2.01	5	6.17	1.82	6
Ordinary unfavorable	old man	-2.78	5.23	1.93	5	2.35	1.74	2	4.81	1.83	5	6.13	1.93	6
Ordinary unfavorable	sick person	-4.32	3	2.25	2	2.62	1.74	2	7.76	1.72	8	5.45	1.82	5
Ordinary unfavorable	snake charmer	-5.41	5.26	1.93	5	6.29	1.74	7	4.84	1.98	5	4.52	1.91	4
Ordinary unfavorable	miner	-3.75	4.25	1.92	4	4.94	1.88	5	6	2.09	7	5.13	1.88	5
Ordinary unfavorable	lazy employee	-7.06	3.09	2.26	2	2.73	2.44	2	6.7	2.26	7	6.45	1.92	6
Ordinary unfavorable	sunburned person	-8.02	3.61	2.11	3	3.52	2.38	2	6.42	2.14	7	4.97	1.58	5
Ordinary unfavorable	shooter	-4.06	2.66	2.34	1.5	5.19	2.18	5	7.69	1.42	8	3.25	2.18	3
Ordinary unfavorable	armed robber	-5.46	2.33	2.06	2	5.39	2.5	6	8	1.71	9	3.24	2.18	3
Ordinary unfavorable	landmine detector	-7.53	5.23	2.73	5	5.77	2.08	5	5.5	2.33	5	4.1	2.23	4
Ordinary unfavorable	bandit	-4.03	3.19	2.3	3	5	2.22	5	6.35	2.26	7	4.32	2.02	4
Ordinary favorable	butcher	-3.61	5.28	2.04	5	3.75	2.13	3	5.94	2.06	6	5.25	2.17	5
Ordinary favorable	guitar player	-4.95	6.75	1.81	7	4.47	2.12	5	3.03	1.99	3	5.5	2.37	5
Ordinary favorable	teacher	-2.16	6.78	1.88	7	3.59	2.43	3	3.5	1.93	3	5.84	2.14	6
Ordinary favorable	skateboarder	-5.71	5.19	1.82	5	4.42	2.22	5	4.39	1.89	5	5.42	2.11	5
Ordinary favorable	student	-2.08	6.66	2.01	7.5	2.5	1.83	2	3.44	2.2	3	5.72	2.53	5.5
Ordinary favorable	public speaker	-4.64	5.88	2.03	6	3.97	2.07	4	4.59	1.97	4.5	4.94	2.15	5
Ordinary favorable	crane operator	-5.36	4.74	1.84	5	4.26	2.24	4	5.23	1.91	5	5.87	2.01	6
Ordinary favorable	working out	-3.56	7	2.05	8	3.03	1.87	3	3.52	2.41	3	4.39	1.89	5
Ordinary favorable	businessman	-3.39	5.42	2.45	6	3.26	2.27	2	4.29	2.34	4	5.71	2.24	6
Ordinary favorable	doctor	-2.36	7.19	2.02	8	4.91	2.66	5	3.16	2.03	2	5.28	2.34	5.5
Ordinary favorable	ballet dancer	-4.79	6.58	1.58	6	5.42	2.18	6	3.55	2.02	3	5.88	2.25	6
Ordinary favorable	shopper	-4.27	5.32	2.06	5	1.81	1.3	1	4.26	2.21	4	6.1	2.06	6
Ordinary favorable	pilot	-2.77	6.23	1.94	6	5.48	2.28	6	3.71	1.9	4	4.94	2.32	5
Ordinary favorable	fireman	-4.16	6.88	2.17	7.5	5.44	2.41	5.5	3.72	2.14	3	4.38	1.98	4
Ordinary favorable	chef	-3.65	6.94	1.88	7	4.23	2.36	5	3.61	2.39	3	5.16	2.6	5
Ordinary favorable	barista	-4.99	5.72	1.92	6	4.13	2.37	4	3.47	1.65	3.5	5.88	2.09	6
Ordinary favorable	librarian	-3.42	6.5	1.76	7	3.27	2.23	3	3.5	1.63	3	7.13	1.63	7.5
Ordinary favorable	gas pumper	-7.17	4.48	2.2	5	2.55	1.86	2	5.24	1.98	5	7.3	1.74	8
Ordinary favorable	computer gamer	-7.4	4.71	2.15	5	3.32	1.94	3	5.35	2.04	5	5.35	2.12	5
Ordinary favorable	astronaut	-4.08	7.18	1.72	8	7.12	1.58	8	2.85	1.52	2	4	2.06	4
Ordinary favorable	gardener	-3.64	6.81	1.96	7	2.9	2.04	2	3.61	2.29	3	6.87	2.16	8
Ordinary favorable	model	-1.69	5.56	1.97	5	4.78	2.38	5.5	3.88	2.11	4	5.56	2.42	5
Ordinary favorable	chess player	-4.94	5.75	1.78	5.5	4.47	2.34	5	3.81	1.79	4	5.97	1.98	6
Ordinary favorable	lab researcher	-7.11	6.33	1.97	7	4.73	1.96	5	4.47	2.06	5	5.83	1.91	6
Ordinary favorable	hairdresser	-4.23	5.33	2.07	5	3.45	2.05	3	4.03	1.94	4	6.45	1.75	6
Ordinary favorable	camper	-4.27	5.59	1.68	6	3	1.81	3	4.22	1.72	4.5	6.25	1.88	6.5
Ordinary favorable	golfer	-4.14	5.55	1.68	5	3.39	2.16	3	4.64	1.98	5	6.61	1.54	7
Ordinary favorable	bicyclist	-5.09	6.82	1.55	7	3.85	2.21	4	3.42	1.9	3	5.73	2.04	6
Ordinary favorable	veterinarian	-3.92	6.72	1.84	7	4.69	1.77	5	3.59	1.7	3.5	5.75	1.65	5
Ordinary favorable	dentist	-3.44	5.84	2.08	6	4.06	2.38	4	4.65	2.01	5	5.87	2	6
Ordinary favorable	sushi chef	-6.14	6.3	1.93	6	4.82	2.26	5	3	1.58	3	5.36	2.32	5
Ordinary favorable	hockey player	-5.01	5.87	2.01	6	5.03	2.46	5	4.1	2.26	4	4.7	2.32	5.5
Ordinary favorable	photographer	-3.28	6.57	1.68	7	3.67	2.15	3.5	3.4	2.01	3	5.8	2.19	6.5
Ordinary favorable	goal keeper	-6.28	6.55	1.66	6	4.28	2.33	5	4.66	2.24	5	5.9	1.76	5
Ordinary favorable	yoga practitioner	-6.52	6.34	2.12	6	3.75	2.08	4	2.97	2.07	2	6.59	2.33	7
Ordinary favorable	music listener	-6.39	7.16	1.92	7.5	2.75	2.74	1	2.34	1.66	2	6.53	2.4	7
Ordinary favorable	toddler	-3.74	6.41	2.28	7	2.31	1.91	1	3	1.87	3	5.17	1.98	5
Ordinary favorable	driving	-2.57	5.69	2.16	5	2.53	1.97	2	4.53	2.23	4.5	5.81	2.39	6
Ordinary favorable	swimmer	-3.99	6.21	1.96	7	4.42	2	5	3.61	1.97	4	5.73	2.43	6
Ordinary favorable	celebrator	-5.85	6.29	1.85	7	3.48	2.1	3	3.65	2.3	3	5.1	1.81	5
Ordinary favorable	newly wed	-5.39	6.65	1.96	7	3.42	2.09	3	3.58	2.41	3	4.68	2.12	5
Ordinary favorable	school child	-4.78	6.47	1.87	7	2.67	2.01	2	3.4	1.77	3	6.17	1.86	6
Ordinary favorable	in love	-2.84	7.03	2.63	8	4.21	2.9	3	2.28	2.22	1	3.76	3	2
Ordinary favorable	mother	-1.75	8.06	1.84	9	3.84	3.18	2	2.48	2.17	1	5.61	2.76	5
Ordinary favorable	lawyer	-2.64	6	2.16	6	4.91	2.39	5	4.66	1.89	5	5.47	2.05	5
Ordinary favorable	newspaper reader	-5.45	6.23	1.41	7	3.13	2.29	2	3.9	1.94	4	6.68	1.66	7
Ordinary favorable	construction worker	-4.73	5.1	1.72	5	3.1	1.58	3	5.26	1.73	5	6.16	1.81	7
Ordinary favorable	mountain climber	-5.15	6.28	2.04	6.5	5.72	2.45	7	3.44	1.72	3	4.25	2.27	4
Ordinary favorable	judo wrestler	-7.5	5.61	1.91	5	5.58	2.05	6	4.65	1.72	5	4.9	2.62	5
Ordinary favorable	baker	-3.89	6.62	1.9	7	3.17	2.14	2	2.83	1.47	3	6.38	2.29	7
Ordinary favorable	grandmother	-2.94	7.25	2.17	8	3.38	2.71	2	2.44	1.61	2	5.97	2.43	5.5
Ordinary favorable	grocery shopper	-6.53	5.59	1.79	5	2.53	2.33	1	4.19	1.77	4	6.28	2.19	6
Ordinary favorable	computer engineer	-5.61	6.25	1.78	6	4.31	2.35	4	4.28	1.78	4.5	5.59	2.03	6
Ordinary favorable	ice skating	-4.78	6.4	1.96	6.5	3.8	2.04	4	3	1.6	3	5.57	2.19	6
Ordinary favorable	pregnant woman	-3.94	6	2.42	6	3.06	2.03	3	4.06	2.22	4	5	2.48	4
Ordinary favorable	motorcyclist	-5	5.26	1.91	5	3.87	1.63	4	4.71	1.88	5	4.74	1.97	5
Ordinary favorable	praying person	-6.11	5.44	2.29	5	3.31	2.04	2	4.03	2.36	4.5	6.28	2.59	7
Ordinary favorable	professor	-2.73	6.45	1.8	7	5.03	2.2	5	4	1.67	4	5.03	1.92	5
Ordinary favorable	football player	-4.35	5.56	2.61	6	4.44	2.2	5	4.63	2.55	4	5.34	2.12	5
Ordinary favorable	botanist	-4.09	6.56	1.7	7	4.94	1.76	5	3.25	1.57	3	6.25	2.17	6.5
Ordinary favorable	optometrist	-4.81	5.93	2.03	6	4.1	1.71	4	4.13	1.74	4.5	6.5	1.48	6
Ordinary favorable	disc jockey	-4.7	5.6	2.25	6	4.57	2.22	5	4.43	2.53	5	4.43	2.08	4
Ordinary favorable	singer	-3.17	6.53	2.16	7	5.16	1.92	5	3.56	1.83	4	5.19	2.25	5
Ordinary favorable	cheerleader	-4.43	5.5	2.26	5.5	4.1	2.07	4	4.8	2.43	5	5.03	2.14	5
Ordinary favorable	weightlifter	-5.42	5.38	1.93	5	5.14	1.98	6	5.03	1.68	5	5.28	2.09	5
Ordinary favorable	sailor	-3.45	6.13	1.43	6	5.06	1.65	5	3.68	1.51	4	5.52	1.93	5
Ordinary favorable	bartender	-3.88	5.75	2.05	6	3.94	2.18	4	4.09	2.1	4	5.53	1.8	5
Ordinary favorable	police officer	-3.6	5.9	2.18	7	3.9	2.21	3	5.23	2.33	5	4.55	2.14	5
Ordinary favorable	soldier	-2.78	4.9	2.4	5	5.19	1.96	5	5.84	2.66	6	4.13	2.25	4
Ordinary favorable	fisherman	-3.62	5.88	2.15	6	3.85	2.36	3	4.52	2.05	4	6.21	1.93	6
Ordinary favorable	trail biker	-7.73	5.69	1.82	6	4.47	1.72	5	4.31	2.07	4	5.16	1.92	5
Ordinary favorable	canoeist	-5.33	6.12	1.36	5	4.24	1.52	4	3.91	1.44	4	6.3	1.72	6
Ordinary favorable	scientist	-2.99	7.03	1.8	7	5.59	2.17	6.5	4.16	2.13	4.5	5.06	1.92	5
Ordinary favorable	marathon runner	-5.25	6.36	1.67	6	5.42	2.25	5	4.09	1.77	4	5	2.25	5
Ordinary favorable	tennis player	-4.6	6.58	1.82	6	4.58	2.17	5	3.94	1.98	4	5.29	1.99	5
Ordinary favorable	horse rider	-5.93	6.16	1.69	6	4.22	2.09	4.5	3.59	1.93	3.5	5.09	1.8	5
Ordinary favorable	flight hostess	-7.32	6.42	1.78	7	3.32	2.1	3	4.35	2.33	4	6.23	1.73	6
Ordinary favorable	politician	-3.18	5	1.86	5	4.35	2.51	4	5.48	2.06	5	4.74	1.88	5
Ordinary favorable	baseball player	-4.49	5.3	2	5	4.5	2.33	4.5	4.83	2.05	4	6.3	1.97	6
Ordinary favorable	gymnast	-4.54	6.26	1.65	6	5.55	2.22	6	3.39	1.82	4	5	1.79	5
Ordinary favorable	newborn baby	-4.53	7.13	1.93	8	3.6	2.79	2	3.2	2.4	2	5.47	2.29	5
Ordinary favorable	father	-1.78	7.78	1.86	9	3.13	2.93	1.5	2.66	1.98	2	5.97	2.12	6
Ordinary favorable	dog owner	-5.2	6.03	1.94	6	2.5	1.83	2	3.43	1.96	3	5.97	1.77	6
Ordinary favorable	waterpolo player	-7.94	5.53	1.74	5	4.2	1.81	5	3.83	1.62	4	5.53	1.94	5
Ordinary favorable	lacrosse player	-6.15	5.38	2	5	4.41	1.74	5	4.78	2.12	5	4.97	2.15	5
Ordinary favorable	painter	-3.01	6.27	1.31	6	3.6	2.24	4	3.77	1.81	3.5	6.2	1.86	6
Ordinary favorable	secretary	-2.62	5.45	1.55	5	2.81	2.1	2	4.58	1.8	5	6.84	1.77	7
Ordinary favorable	trumpeter	-4.38	5.7	1.95	6	4.37	2.16	4	4	2.07	4	5.97	1.73	6
Ordinary favorable	club dancer	-6.72	4.88	2.15	5	3.21	2.1	3	4.67	2.19	4	4.7	2.39	5
Ordinary favorable	security guard	-4.25	5.35	2.03	5	3.23	1.82	3	5.16	2.22	5	5.71	2.37	6
Ordinary favorable	skier	-4.29	5.67	1.69	5	4.03	1.79	5	4.24	1.8	4	5.48	1.8	5
Ordinary favorable	rower	-5	5.97	1.69	6	4.24	2.08	4	4.15	1.62	4	5.7	2.02	5
Ordinary favorable	boxer	-4.01	5	1.57	5	5.03	2.15	5	5.32	1.87	5	4.39	1.99	5
Ordinary favorable	bowler	-4.29	5.47	1.68	5	3.44	2.03	3	4.22	1.93	4	6.38	2.04	6.5
Ordinary favorable	farmer	-2.85	6.31	2.12	7	3.84	1.87	4	4.19	1.94	4	6.09	1.94	6
Ordinary favorable	violinist	-4	6.53	1.57	6.5	4.8	2.33	5	3.03	1.69	3	6.27	2.16	7
Ordinary favorable	basketball player	-4.56	5.26	2.25	5	4.94	2.29	5	3.97	2.18	4	5.23	1.96	5
Ordinary favorable	pole vaulter	-5.88	6	1.81	6	6.5	1.74	7	4.44	1.95	4	5.53	2.29	5.5
Ordinary favorable	parachutist	-5.04	5.82	1.94	6	6.33	1.85	7	4.61	1.95	5	4	2.29	4
Ordinary favorable	motorcycle racer	-6.35	5.1	2.26	5	5.26	2.16	6	4.42	2.14	4	4.23	1.89	4
Ordinary favorable	lover	-2.87	7.1	2.33	8	4.16	2.86	3	2.03	1.52	1	3.58	2.6	3
Ordinary favorable	curler	-5.49	5.36	1.65	5	4	1.71	4	4.27	1.72	5	6.48	1.82	7
Ordinary favorable	jet skier	-7.34	5.91	1.96	6	4.67	1.95	5	3.73	1.82	3	4.7	2.13	5
Ordinary favorable	judge	-2.38	5.94	2.01	6	4.76	2.22	5	5.18	1.79	5	5.36	1.9	5
Ordinary favorable	diver	-3.87	6.23	1.5	6	5.16	1.95	5	4.26	1.88	4	4.94	2.03	5
Ordinary favorable	surfer	-4.5	6.19	1.97	7	4.29	2	5	3.74	1.86	3	4.77	2.06	5
Ordinary favorable	trophy winner	-6.66	5.83	2.39	6.5	5.07	2.27	5	4.07	2.24	4	4.53	1.94	4.5
Ordinary favorable	rafter	-4.32	5.53	1.5	5	4.56	1.87	5	4.28	1.69	5	5.06	2.18	5
Ordinary favorable	birthday girl	-5.64	6.42	2.23	7	2.9	2.52	2	2.9	2.13	2	5.39	2.54	5
Ordinary favorable	rock climber	-5.61	5.9	1.68	6	5.19	2.17	5	3.77	1.86	4	4.1	2.07	4
Ordinary favorable	zookeeper	-5.47	5.87	2.11	6	4.9	2.13	5	3.84	1.71	4	5.61	1.8	6
Ordinary favorable	sports fan	-5.25	5.13	2.23	5	2.68	2.1	2	4.39	2.08	4	5.35	2.07	5
Ordinary favorable	pharmacist	-3.81	6.1	1.73	6	3.63	2.04	3	4	1.64	4	6.13	1.96	6.5
Ordinary favorable	concert goer	-6.86	5.94	1.61	5	3.29	1.9	3	3.71	1.85	4	5.23	2.01	5
Ordinary favorable	massage client	-7.3	5.81	1.94	6	3.55	1.96	3	3.84	2.11	4	6.32	2.27	7
Ordinary favorable	movie goer	-6.83	6.41	1.98	7	2.03	1.62	1	3.34	1.84	3	7.13	1.64	8
Ordinary favorable	carpenter	-3.54	5.88	1.73	6	4	2.06	4	4.12	1.24	4	6.09	1.96	6
Ordinary favorable	restaurant customer	-6.58	5.52	1.91	5	2.45	1.91	2	4.13	2.03	5	6.23	1.96	6
Ordinary favorable	dancer	-3.4	6.52	1.92	7	4.94	2.42	5	3.58	2.14	3	4.79	2.1	4
Ordinary favorable	nature lover	-5.55	6.9	1.99	8	4.03	2.07	4	3.19	1.96	3	6	2.05	6
Ordinary favorable	piano teacher	-4.96	6.34	1.99	6.5	4.25	2.02	4.5	3.56	1.76	3	6.63	1.6	7
Ordinary favorable	jogger	-4.76	5.77	2.09	6	3.29	1.77	3	3.97	1.85	4	5.87	1.88	6
Ordinary favorable	sun tanning	-6.38	4.03	2.67	3	2.63	2.12	2	5.28	2.47	5	5.78	2.2	6
Ordinary favorable	piano student	-5.86	6.48	1.73	6	4.29	1.95	5	3.84	1.92	4	6.84	1.92	7
Ordinary favorable	snowboarder	-5.79	6.16	1.7	6	4.29	2.24	5	4.42	2.32	5	5.39	1.78	5
Ordinary favorable	texter	-6.28	5.16	1.98	5	2.48	2.5	1	4.87	1.86	5	6.29	2.3	7
Ordinary favorable	roller skater	-6.39	5.73	1.53	5	3.73	1.99	4	4.24	1.7	4	5.55	1.82	5
Ordinary favorable	tree planter	-6.32	6.63	2.24	7	4.16	2.02	4	3.28	2.07	3	5.75	2.26	6
Ordinary favorable	mechanic	-3.61	5.61	2	6	3.64	1.75	4	4.76	1.75	5	5.85	1.72	6
Ordinary favorable	meditator	-3.43	6.63	1.54	7	4.38	2.11	5	3.06	1.85	2	6.56	2.14	6.5
Ordinary favorable	pub customer	-7.69	5.62	1.57	6	2.83	1.75	3	4.72	1.53	5	5.69	1.63	6
Ordinary favorable	celebrating Christmas	-5.56	7.03	2.21	8	3.19	2.48	2	2.94	2.57	2	4.26	2.68	3
Ordinary favorable	office worker	-4.81	5.34	2.46	5.5	2.56	2.02	2	5.25	2.05	5	6.78	1.72	7
Ordinary favorable	pool player	-5.81	5.52	2.29	5	3.26	1.73	3	4.06	2.02	4	6.32	1.83	7
Ordinary favorable	dog walker	-6	6.19	1.87	6	2.84	2.07	2	3.45	1.48	3	6.87	1.59	7
Ordinary favorable	sprinter	-4.77	6.19	2.02	6	5.66	2.09	6	4.03	1.84	4	5.28	2.11	5
Ordinary favorable	surgeon	-3.04	6.59	1.84	7	5.38	2.58	6	3.9	2.16	3	5.31	2.19	5
Ordinary favorable	jeweler	-4.37	5.84	1.59	6	3.88	1.79	4	3.97	1.49	4	6.16	1.97	6.5
Ordinary favorable	tourist	-3.04	5.53	2.18	5.5	3.56	2.29	3	4.47	2.12	5	5.66	1.89	6
Ordinary favorable	clown	-3.72	4.26	2.19	4	5.35	1.92	5	5.9	2.23	6	5.23	2.11	5
Ordinary favorable	shepherd	-3.46	5.41	1.9	5	4.31	1.97	5	4.16	1.94	4	6.16	2.03	6
Ordinary favorable	graduate	-2.76	6.87	1.98	7	3.84	2.11	4	3.26	1.75	3	5.39	2.28	5
Ordinary favorable	stockholder	-3.85	5.47	2	5	3.38	1.77	3	4.88	1.79	5	5.69	2.05	5
Ordinary favorable	detective	-3.22	6.56	1.54	7	5.53	1.83	6	4.06	1.81	3	4.72	1.63	5
Ordinary favorable	lawn mower	-4.66	4.94	2.3	5	3.06	2.34	2	5.28	2.17	5	6.69	1.94	7
Ordinary favorable	pilgrim	-3.77	5.73	1.48	6	5.2	2.12	6	4.67	2.14	5	6.13	2.08	6
Ordinary favorable	archer	-4.36	5.53	1.83	5	5.33	1.58	5.5	4	1.72	4	5.07	1.93	5
Ordinary favorable	paramedic	-4.56	6.61	2.36	7	4.94	2.14	5	3.48	2.2	3	4.61	2.12	4
Ordinary favorable	polo player	-4.48	5.81	2.01	6	4.63	2.31	5	4.41	2.01	4	6.28	2.3	7
Ordinary favorable	TV watcher	-6.42	4.84	1.83	5	2.65	2.47	1	4.23	2	5	6.58	2.36	7
Ordinary favorable	architect	-3	6.68	1.68	7	4.87	2.28	5	3.06	1.31	3	5.87	1.8	6
Ordinary favorable	forest ranger	-5.27	6.22	1.6	6	4.94	1.95	5	3.78	1.9	3	5.13	1.81	5
Ordinary favorable	cowboy	-3.52	5.8	1.99	6	4.57	2.27	5	4.23	2.06	4	5.1	1.92	5
Ordinary favorable	personal trainer	-5.15	6.1	2.44	6.5	3.87	1.93	4	4.2	2.06	4	5.4	1.89	5
Ordinary favorable	journalist	-3.13	6.26	2.13	7	4.65	2.24	5	3.68	1.99	3	5.26	1.97	5
Ordinary favorable	hiker	-4.53	6	1.44	6	3.66	1.77	4	3.94	1.61	4.5	5.91	1.8	6
Ordinary favorable	crossing guard	-5.57	5.94	2.21	6	3.42	1.91	4	4.26	2.28	4	6.35	1.68	7
Ordinary favorable	butterfly catcher	-7.06	5.61	2.38	6	5.16	2.46	5	3.84	2.38	3	5.97	2.12	6
Ordinary favorable	presenter	-4.17	6	1.73	6	3.71	2.08	3	4.39	2.25	5	6.29	1.99	7
Ordinary favorable	chemist	-3.63	6.06	1.95	7	4.63	2.12	5	4.41	1.93	4	5.72	1.63	5
Ordinary favorable	radio show host	-6.49	6.03	2.15	7	4.32	2.07	5	3.71	2.24	3	5.58	1.84	5
Ordinary favorable	nun	-3.49	4.97	2.61	5	4.61	2.08	5	4.77	2.59	5	6.61	2.11	7
Ordinary favorable	priest	-2.68	4.75	2.41	5	5.03	2.42	5	5.25	2.74	6	5.97	2.31	5.5
Ordinary favorable	social worker	-3.49	6.48	1.95	7	4.61	1.89	5	3.42	2.17	3	5.9	1.8	6
Ordinary favorable	astronomer	-3.81	6.75	1.9	7.5	5.75	2.34	7	3.44	1.81	3	5.28	2.22	5
Ordinary favorable	aircraft controller	-6.99	6.63	1.88	7	5.19	2.35	6	3.88	1.72	4	5.69	2.15	6
Ordinary favorable	archeologist	-4.73	6.32	2.01	7	5.16	2.31	5	3.39	1.73	4	5.23	2.12	5
Ordinary favorable	bus driver	-4.38	5.48	1.89	6	3.33	2.04	3	4.79	1.76	5	7	1.25	7
Ordinary favorable	train conductor	-5.62	5.56	1.37	6	3.41	1.78	3	4.59	1.66	4	6.22	1.43	6
Ordinary favorable	wine taster	-6.09	6.22	1.62	6	4.31	2.29	5	3.75	1.9	3.5	6.34	1.91	7
Ordinary favorable	manicurist	-5.23	5.23	2.26	5	3.65	1.92	4	4.81	2.3	5	6.52	1.93	6
Ordinary favorable	Nobel Peace Prize recipient	-6.5	7.68	2.07	9	6.83	2.38	8	2.32	2.09	1	4.32	2.29	4
Ordinary favorable	movie director	-5.2	6.84	1.42	7	5.84	2.16	7	3.55	1.89	3	4.39	1.93	4
Ordinary favorable	traveler	-3.52	6.94	1.73	7	4.16	2.42	5	3.13	2.25	3	4.58	2.62	4
Ordinary favorable	story teller	-5.1	6.88	1.72	7	4	2.09	4	3.03	1.6	2.5	6.13	2.25	6.5
Ordinary favorable	nurse	-2.6	7.16	1.87	7	4.03	2.26	4	3.34	1.84	3	5.16	1.87	5
Ordinary favorable	voter	-3.41	6.74	2.13	8	3	2.07	2	3.97	2.21	3	5.84	2.24	6
Ordinary favorable	writer	-2.36	6.87	2.16	7	4.77	2.17	5	3.32	1.8	3	5.52	2.25	5
Ordinary favorable	playing child	-6.06	7.4	1.4	8	2.7	2.37	2	2.5	2	2	5.87	2.21	6
Ordinary favorable	lifeguard	-4.56	7.19	1.53	8	4.38	2.15	4	3.16	1.67	3	5.69	1.97	5.5
Ordinary favorable	griller	-6.04	5.3	1.97	5	3.57	2.31	3	4.33	1.9	4	6.43	1.48	6
Ordinary favorable	body surfer	-6.77	5.29	1.37	5	4.71	2.04	5	4.48	1.48	5	5.42	1.77	5
Ordinary favorable	blogger	-5.38	5.16	2.1	5	3.19	2.07	3	4.29	1.79	5	6.48	1.55	6
Ordinary favorable	playing paintball	-7.11	5.13	2.2	5	3.71	2.22	4	5.06	2.19	6	3.94	2.17	3
Ordinary favorable	dinner host	-6.56	6.06	2.18	6	2.94	2.02	2.5	3.47	1.9	3	5.78	1.75	5
Ordinary favorable	X-ray technician	-5.94	5.63	1.85	6	4.4	2.09	5	4.13	1.33	5	6.03	1.94	6.5
